# Supplementary material for: Low soil phosphorus and high symbiotic fungal richness inhibits plant aboveground biomass in fragmented forests in China
Source: Commun Biol. 2025 Nov 18;8:1598. doi: 10.1038/s42003-025-08978-w (PMC12627806; doi:10.1038/s42003-025-08978-w)
Supplement: Supplementary file 3 — Supplementary Data [file 42003_2025_8978_MOESM3_ESM.xls]

## Sheet: metadata
code	Species1	Mycorrhizal type	Leaf type	Island area (hm2)	Distance to the nearest island (DI, m)	Distance to the mainland (DM, m)	Height (m)	Diameter at breast height (cm)	Chao1its	Chao1symb (%)	Chao1sap(%)	Chao1pat(%)	Relative abundance of Symbiotroph(%)	Relative abundance of Saprotroph(%)	Relative abundance of Pathotroph(%)	Relative abundance of symbAscomycota(%)	Relative abundance of symbBasidiomycota(%)	Relative abundance of symbGlomeromycota(%)	SBD (g/cm3)	MWHC (mg/g)	pH	SC (mg/g)	SN (mg/g)	SP (mg/g)	AN (mg/kg)	AP (mg/kg)	C/N ratio	C/P ratio	N/P ratio	Chao1its in bulk soil	Chao1symb in bulk soil	Chao1sap in bulk soil	Chao1pat in bulk soil
I1AMA.kalkora	A.kalkora	AM	Deciduous	0.29	83.39	3073.21	4.55	2.35	371.082	51.5	49.125	7.5	50.6146	31.565	17.82	32.4648	33.57	33.9652	1.18766	209.982	4.2575	33.8096	1.91105	0.218321	30.4739	1.7882	17.7184	162.711	9.21602	482.834	37	66.1667	13
I1AMC.fraterna	C.fraterna	AM	Deciduous	0.29	83.39	3073.21	3.15	2.15	373.969	45	41.6667	8	36.5905	35.17	28.24	15.8292	41.8536	42.3171	1.18766	209.982	4.2575	33.8096	1.91105	0.218321	30.4739	1.7882	17.7184	162.711	9.21602	482.834	37	66.1667	13
I1AMD.hupeana	D.hupeana	AM	Deciduous	0.29	83.39	3073.21	4.35	3.2	308.56	30.625	37.75	6.5	56.658	24.675	18.665	33.229	33.3855	33.3855	1.18766	209.982	4.2575	33.8096	1.91105	0.218321	30.4739	1.7882	17.7184	162.711	9.21602	482.834	37	66.1667	13
I1AME.muricata	E.muricata	AM	Evergreen	0.29	83.39	3073.21	4.75	3.65	408.278	33	50.6667	11.75	40.9445	28.27	30.785	18.274	36.3538	45.3722	1.18766	209.982	4.2575	33.8096	1.91105	0.218321	30.4739	1.7882	17.7184	162.711	9.21602	482.834	37	66.1667	13
I1BBulksoil	Bulksoil	Bulksoil	Bulksoil	0.29	83.39	3073.21	NA	NA	482.834	37	66.1667	13	40.3764	34.535	25.09	NA	NA	NA	1.18766	209.982	4.2575	33.8096	1.91105	0.218321	30.4739	1.7882	17.7184	162.711	9.21602	482.834	37	66.1667	13
I1ECML.chinense	L.chinense	ECM	Evergreen	0.29	83.39	3073.21	3.85	2.7	414.688	38.5	52	6.5	32.542	46.08	21.375	31.707	33.7564	34.5367	1.18766	209.982	4.2575	33.8096	1.91105	0.218321	30.4739	1.7882	17.7184	162.711	9.21602	482.834	37	66.1667	13
I1ECMP.massoniana	P.massoniana	ECM	Coniferous	0.29	83.39	3073.21	9.15	10.95	335.923	45.9167	44.0625	8	58.4327	17.015	24.555	28.7535	35.6232	35.6232	1.18766	209.982	4.2575	33.8096	1.91105	0.218321	30.4739	1.7882	17.7184	162.711	9.21602	482.834	37	66.1667	13
I1ECMQ.fabri	Q.fabri	ECM	Deciduous	0.29	83.39	3073.21	4.5	3.55	338.175	43.5	35.5	6.5	54.9982	25.045	19.955	32.8873	33.5564	33.5564	1.18766	209.982	4.2575	33.8096	1.91105	0.218321	30.4739	1.7882	17.7184	162.711	9.21602	482.834	37	66.1667	13
I1ECMQ.serrata	Q.serrata	ECM	Deciduous	0.29	83.39	3073.21	3.75	2.3	413.38	43.5	53	5.5	43.9553	35.55	20.495	31.9068	33.8716	34.2216	1.18766	209.982	4.2575	33.8096	1.91105	0.218321	30.4739	1.7882	17.7184	162.711	9.21602	482.834	37	66.1667	13
I2AMD.hupeana	D.hupeana	AM	Deciduous	0.42	28.36	1056.16	4	4.75	484.935	46	49.8333	12.5	49.1114	30.89	20	18.8972	40.5514	40.5514	1.18321	195.841	4.2975	43.4307	2.37896	0.284097	40.997	1.43826	18.0076	149.969	8.27766	546.622	53	66.6	12
I2AMD.kaki	D.kaki	AM	Deciduous	0.42	28.36	1056.16	NA	NA	433.055	45.5	57.2143	14	39.4812	41.7	18.82	NA	NA	NA	1.18321	195.841	4.2975	43.4307	2.37896	0.284097	40.997	1.43826	18.0076	149.969	8.27766	546.622	53	66.6	12
I2AME.muricata	E.muricata	AM	Evergreen	0.42	28.36	1056.16	3.3	2.55	383.14	46.5	38.1	4.5	56.3267	25.87	17.8	2.30533	48.8349	48.8597	1.18321	195.841	4.2975	43.4307	2.37896	0.284097	40.997	1.43826	18.0076	149.969	8.27766	546.622	53	66.6	12
I2BBulksoil	Bulksoil	Bulksoil	Bulksoil	0.42	28.36	1056.16	NA	NA	546.622	53	66.6	12	50.5338	29.745	19.72	NA	NA	NA	1.18321	195.841	4.2975	43.4307	2.37896	0.284097	40.997	1.43826	18.0076	149.969	8.27766	546.622	53	66.6	12
I2ECMC.sclerophylla	C.sclerophylla	ECM	Evergreen	0.42	28.36	1056.16	4.7	4.25	341.003	41.5	43	10	72.7662	14.055	13.18	43.8102	39.469	16.7208	1.18321	195.841	4.2975	43.4307	2.37896	0.284097	40.997	1.43826	18.0076	149.969	8.27766	546.622	53	66.6	12
I2ECML.chinense	L.chinense	ECM	Evergreen	0.42	28.36	1056.16	4.25	2.85	389.591	33.25	41	7	48.8774	27.14	23.98	16.6522	66.2839	17.0639	1.18321	195.841	4.2975	43.4307	2.37896	0.284097	40.997	1.43826	18.0076	149.969	8.27766	546.622	53	66.6	12
I2ECMP.massoniana	P.massoniana	ECM	Coniferous	0.42	28.36	1056.16	6.95	8.55	333.119	38.5	34.5	6	59.5022	25.975	14.52	4.051	71.8152	24.1337	1.18321	195.841	4.2975	43.4307	2.37896	0.284097	40.997	1.43826	18.0076	149.969	8.27766	546.622	53	66.6	12
I2ECMQ.fabri	Q.fabri	ECM	Deciduous	0.42	28.36	1056.16	4.7	5.1	382.709	44.5	39.5	7.5	33.1707	51.8	15.03	18.8603	40.5698	40.5698	1.18321	195.841	4.2975	43.4307	2.37896	0.284097	40.997	1.43826	18.0076	149.969	8.27766	546.622	53	66.6	12
I2ECMQ.serrata	Q.serrata	ECM	Deciduous	0.42	28.36	1056.16	4.85	5.35	478.051	39.5	45.75	9.5	45.704	35.455	18.84	23.0948	38.0929	38.8123	1.18321	195.841	4.2975	43.4307	2.37896	0.284097	40.997	1.43826	18.0076	149.969	8.27766	546.622	53	66.6	12
I3AMD.hupeana	D.hupeana	AM	Deciduous	0.79	13.28	2657.77	4.5	3.55	481.699	37.5	54.375	13	45.5171	43.575	10.905	32.6241	32.6241	34.7518	1.02977	365.103	4.315	50.7723	2.87227	0.237519	41.0977	2.26748	17.6132	217.153	12.1996	626.591	47.6667	58.625	20.5
I3AMD.kaki	D.kaki	AM	Deciduous	0.79	13.28	2657.77	5.85	6.25	677.103	46	75	18.5	30.6944	48.485	20.825	32.5479	33.726	33.726	1.02977	365.103	4.315	50.7723	2.87227	0.237519	41.0977	2.26748	17.6132	217.153	12.1996	626.591	47.6667	58.625	20.5
I3AME.muricata	E.muricata	AM	Evergreen	0.79	13.28	2657.77	4.4	3.05	437.156	46.625	40	6.5	45.3389	28.45	26.21	28.443	35.7785	35.7785	1.02977	365.103	4.315	50.7723	2.87227	0.237519	41.0977	2.26748	17.6132	217.153	12.1996	626.591	47.6667	58.625	20.5
I3BBulksoil	Bulksoil	Bulksoil	Bulksoil	0.79	13.28	2657.77	NA	NA	626.591	47.6667	58.625	20.5	45.9611	34.585	19.45	NA	NA	NA	1.02977	365.103	4.315	50.7723	2.87227	0.237519	41.0977	2.26748	17.6132	217.153	12.1996	626.591	47.6667	58.625	20.5
I3ECMC.sclerophylla	C.sclerophylla	ECM	Evergreen	0.79	13.28	2657.77	5.5	4.95	485.021	49.6	40.5	7	37.3241	36.11	26.565	5.39454	45.9221	48.6833	1.02977	365.103	4.315	50.7723	2.87227	0.237519	41.0977	2.26748	17.6132	217.153	12.1996	626.591	47.6667	58.625	20.5
I3ECML.chinense	L.chinense	ECM	Evergreen	0.79	13.28	2657.77	4	3.1	327.718	32.5	39	6	58.7434	30.565	10.695	31.967	31.9921	36.0409	1.02977	365.103	4.315	50.7723	2.87227	0.237519	41.0977	2.26748	17.6132	217.153	12.1996	626.591	47.6667	58.625	20.5
I3ECMP.massoniana	P.massoniana	ECM	Coniferous	0.79	13.28	2657.77	7.85	14.55	295.1	34.5	29.625	4	36.5406	41.385	22.07	9.42008	45.2158	45.3641	1.02977	365.103	4.315	50.7723	2.87227	0.237519	41.0977	2.26748	17.6132	217.153	12.1996	626.591	47.6667	58.625	20.5
I3ECMQ.fabri	Q.fabri	ECM	Deciduous	0.79	13.28	2657.77	5	5.1	516.904	37	49.25	15	56.0884	26.66	17.255	18.3292	20.7393	60.9315	1.02977	365.103	4.315	50.7723	2.87227	0.237519	41.0977	2.26748	17.6132	217.153	12.1996	626.591	47.6667	58.625	20.5
I3ECMQ.serrata	Q.serrata	ECM	Deciduous	0.79	13.28	2657.77	6.45	8.05	497.878	30.6	51.0833	15	53.342	23.19	23.47	21.0515	39.4326	39.5159	1.02977	365.103	4.315	50.7723	2.87227	0.237519	41.0977	2.26748	17.6132	217.153	12.1996	626.591	47.6667	58.625	20.5
I4AMA.kalkora	A.kalkora	AM	Deciduous	0.85	18.41	2184.55	8.4	8.05	408.92	46.5	34	9	56.0812	27.06	16.86	5.94868	93.92	0.131363	0.972436	399.831	4.16	47.0317	2.6976	0.305389	46.5381	3.23073	17.4463	154.088	8.92126	690.417	55.5	86.875	23
I4AMC.fraterna	C.fraterna	AM	Deciduous	0.85	18.41	2184.55	5.4	3.75	508.696	54	54.6667	8	35.6465	36.105	28.245	8.94601	73.9672	17.0868	0.972436	399.831	4.16	47.0317	2.6976	0.305389	46.5381	3.23073	17.4463	154.088	8.92126	690.417	55.5	86.875	23
I4AMD.hupeana	D.hupeana	AM	Deciduous	0.85	18.41	2184.55	5.9	3.75	624.778	56.5	84.1667	20	47.4965	34.415	18.085	6.11292	91.0976	2.78946	0.972436	399.831	4.16	47.0317	2.6976	0.305389	46.5381	3.23073	17.4463	154.088	8.92126	690.417	55.5	86.875	23
I4AMD.kaki	D.kaki	AM	Deciduous	0.85	18.41	2184.55	6.75	5.1	583.493	51	58.25	13.5	42.3019	34.08	23.615	7.9977	91.0337	0.968574	0.972436	399.831	4.16	47.0317	2.6976	0.305389	46.5381	3.23073	17.4463	154.088	8.92126	690.417	55.5	86.875	23
I4AME.muricata	E.muricata	AM	Evergreen	0.85	18.41	2184.55	3.3	2.6	541.409	63.0714	48.7143	10	62.0374	21.165	16.8	7.71813	91.4876	0.794271	0.972436	399.831	4.16	47.0317	2.6976	0.305389	46.5381	3.23073	17.4463	154.088	8.92126	690.417	55.5	86.875	23
I4BBulksoil	Bulksoil	Bulksoil	Bulksoil	0.85	18.41	2184.55	NA	NA	690.417	55.5	86.875	23	47.5159	36.44	16.045	NA	NA	NA	0.972436	399.831	4.16	47.0317	2.6976	0.305389	46.5381	3.23073	17.4463	154.088	8.92126	690.417	55.5	86.875	23
I4ECMC.sclerophylla	C.sclerophylla	ECM	Evergreen	0.85	18.41	2184.55	6.9	7.4	436.656	41.1667	58.35	11.5	74.9025	15.975	9.12	5.05451	94.9091	0.0363485	0.972436	399.831	4.16	47.0317	2.6976	0.305389	46.5381	3.23073	17.4463	154.088	8.92126	690.417	55.5	86.875	23
I4ECML.chinense	L.chinense	ECM	Evergreen	0.85	18.41	2184.55	6.2	3.6	501.253	52	54.0833	11	31.6425	49.375	18.98	15.9984	80.7321	3.26945	0.972436	399.831	4.16	47.0317	2.6976	0.305389	46.5381	3.23073	17.4463	154.088	8.92126	690.417	55.5	86.875	23
I4ECMP.massoniana	P.massoniana	ECM	Coniferous	0.85	18.41	2184.55	9.4	12.15	456.184	31	49	10	70.4099	18.19	11.4	2.22547	97.7745	0	0.972436	399.831	4.16	47.0317	2.6976	0.305389	46.5381	3.23073	17.4463	154.088	8.92126	690.417	55.5	86.875	23
I4ECMQ.fabri	Q.fabri	ECM	Deciduous	0.85	18.41	2184.55	5.25	8.15	581.325	50.5	70.75	12	54.5047	27.765	17.73	10.0422	89.4008	0.556931	0.972436	399.831	4.16	47.0317	2.6976	0.305389	46.5381	3.23073	17.4463	154.088	8.92126	690.417	55.5	86.875	23
I4ECMQ.serrata	Q.serrata	ECM	Deciduous	0.85	18.41	2184.55	6.1	10.3	502.956	44	52.5	10.5	62.2936	26.275	11.43	7.46748	92.2681	0.264413	0.972436	399.831	4.16	47.0317	2.6976	0.305389	46.5381	3.23073	17.4463	154.088	8.92126	690.417	55.5	86.875	23
I5AMA.kalkora	A.kalkora	AM	Deciduous	0.99	59.81	4217.1	6.25	4.5	542.708	35	60.25	15.5	37.5077	47.145	15.345	18.0556	40.9722	40.9722	0.827129	322.26	4.24	44.1694	2.61183	0.315845	26.49	2.91316	16.4956	136.89	8.16206	495.451	40.5	48.5	9.5
I5AMC.fraterna	C.fraterna	AM	Deciduous	0.99	59.81	4217.1	3.5	3.7	300.78	32.5	35	4	47.2591	28.06	24.68	16.3515	41.7279	41.9207	0.827129	322.26	4.24	44.1694	2.61183	0.315845	26.49	2.91316	16.4956	136.89	8.16206	495.451	40.5	48.5	9.5
I5AMD.hupeana	D.hupeana	AM	Deciduous	0.99	59.81	4217.1	5.1	4.6	389.95	28	47.5	7.5	52.5443	34.615	12.84	17.6998	41.1501	41.1501	0.827129	322.26	4.24	44.1694	2.61183	0.315845	26.49	2.91316	16.4956	136.89	8.16206	495.451	40.5	48.5	9.5
I5AMD.kaki	D.kaki	AM	Deciduous	0.99	59.81	4217.1	8.1	8.6	345.062	34.5	40.375	8.5	58.4961	22.91	18.595	27.954	30.2446	41.8015	0.827129	322.26	4.24	44.1694	2.61183	0.315845	26.49	2.91316	16.4956	136.89	8.16206	495.451	40.5	48.5	9.5
I5AME.muricata	E.muricata	AM	Evergreen	0.99	59.81	4217.1	2.95	2.6	344.935	32.5	42	5.5	60.5342	31.865	7.6	2.39956	48.77	48.8304	0.827129	322.26	4.24	44.1694	2.61183	0.315845	26.49	2.91316	16.4956	136.89	8.16206	495.451	40.5	48.5	9.5
I5BBulksoil	Bulksoil	Bulksoil	Bulksoil	0.99	59.81	4217.1	NA	NA	495.451	40.5	48.5	9.5	56.7571	30.7	12.54	NA	NA	NA	0.827129	322.26	4.24	44.1694	2.61183	0.315845	26.49	2.91316	16.4956	136.89	8.16206	495.451	40.5	48.5	9.5
I5ECMC.sclerophylla	C.sclerophylla	ECM	Evergreen	0.99	59.81	4217.1	8.2	10.4	266.926	30.5	31.5	4	40.06	52.75	7.195	17.2843	41.2848	41.4309	0.827129	322.26	4.24	44.1694	2.61183	0.315845	26.49	2.91316	16.4956	136.89	8.16206	495.451	40.5	48.5	9.5
I5ECML.chinense	L.chinense	ECM	Evergreen	0.99	59.81	4217.1	6	4.1	433.069	40	47.6667	9	50.535	31.855	17.61	6.63462	31.2821	62.0833	0.827129	322.26	4.24	44.1694	2.61183	0.315845	26.49	2.91316	16.4956	136.89	8.16206	495.451	40.5	48.5	9.5
I5ECMP.massoniana	P.massoniana	ECM	Coniferous	0.99	59.81	4217.1	11.25	21.35	304.226	27	44.1	5	44.9665	28.59	26.445	10.0742	20.9514	68.9744	0.827129	322.26	4.24	44.1694	2.61183	0.315845	26.49	2.91316	16.4956	136.89	8.16206	495.451	40.5	48.5	9.5
I5ECMQ.fabri	Q.fabri	ECM	Deciduous	0.99	59.81	4217.1	3.25	4.1	345.956	36.5	37	8	84.4692	9.07	6.46	28.4364	33.3414	38.2223	0.827129	322.26	4.24	44.1694	2.61183	0.315845	26.49	2.91316	16.4956	136.89	8.16206	495.451	40.5	48.5	9.5
I5ECMQ.serrata	Q.serrata	ECM	Deciduous	0.99	59.81	4217.1	5.4	5.7	389.203	41.5	44.5	10.5	28.8508	58.865	12.285	17.5693	41.0461	41.3845	0.827129	322.26	4.24	44.1694	2.61183	0.315845	26.49	2.91316	16.4956	136.89	8.16206	495.451	40.5	48.5	9.5
I6AMC.fraterna	C.fraterna	AM	Deciduous	2.56	18.41	2199.38	3.575	2.175	380.189	49.7321	37.3958	5.25	64.9559	22.93	12.115	7.55294	90.8321	1.61499	1.16387	294.168	4.45875	36.1941	2.22909	0.296617	26.643	2.96841	16.2259	127.436	7.70805	594.786	53.75	70.75	11.5
I6AMD.hupeana	D.hupeana	AM	Deciduous	2.56	18.41	2199.38	4.65	3.75	477.154	50.75	48.65	9	71.49	17.5225	10.99	3.5006	96.2772	0.222241	1.16387	294.168	4.45875	36.1941	2.22909	0.296617	26.643	2.96841	16.2259	127.436	7.70805	594.786	53.75	70.75	11.5
I6AMD.kaki	D.kaki	AM	Deciduous	2.56	18.41	2199.38	5.075	4.5	482.857	50.5833	51.625	13.375	51.4976	27.13	21.375	15.3407	84.0467	0.61253	1.16387	294.168	4.45875	36.1941	2.22909	0.296617	26.643	2.96841	16.2259	127.436	7.70805	594.786	53.75	70.75	11.5
I6AME.muricata	E.muricata	AM	Evergreen	2.56	18.41	2199.38	4.375	3.625	491.129	56	59.2375	4.5	50.4293	33.9025	15.6675	1.6718	95.9659	2.36227	1.16387	294.168	4.45875	36.1941	2.22909	0.296617	26.643	2.96841	16.2259	127.436	7.70805	594.786	53.75	70.75	11.5
I6BBulksoil	Bulksoil	Bulksoil	Bulksoil	2.56	18.41	2199.38	NA	NA	594.786	53.75	70.75	11.5	49.9134	30.92	19.165	NA	NA	NA	1.16387	294.168	4.45875	36.1941	2.22909	0.296617	26.643	2.96841	16.2259	127.436	7.70805	594.786	53.75	70.75	11.5
I6ECMC.sclerophylla	C.sclerophylla	ECM	Evergreen	2.56	18.41	2199.38	5.175	4.95	541.934	56.55	60	14.25	48.297	29.3	22.4025	22.7767	76.2397	0.983614	1.16387	294.168	4.45875	36.1941	2.22909	0.296617	26.643	2.96841	16.2259	127.436	7.70805	594.786	53.75	70.75	11.5
I6ECML.chinense	L.chinense	ECM	Evergreen	2.56	18.41	2199.38	4.4	2.925	519.459	53.5	56.8	12.25	49.5172	34.38	16.1	11.0777	87.5852	1.33714	1.16387	294.168	4.45875	36.1941	2.22909	0.296617	26.643	2.96841	16.2259	127.436	7.70805	594.786	53.75	70.75	11.5
I6ECMP.massoniana	P.massoniana	ECM	Coniferous	2.56	18.41	2199.38	8.975	16.575	482.036	60.25	53.8278	10.75	48.8838	32.685	18.435	10.7546	88.0152	1.2302	1.16387	294.168	4.45875	36.1941	2.22909	0.296617	26.643	2.96841	16.2259	127.436	7.70805	594.786	53.75	70.75	11.5
I6ECMQ.fabri	Q.fabri	ECM	Deciduous	2.56	18.41	2199.38	4.875	4.025	647.184	55.8125	64.3438	18.75	50.7096	32.005	17.285	21.8088	77.5096	0.68164	1.16387	294.168	4.45875	36.1941	2.22909	0.296617	26.643	2.96841	16.2259	127.436	7.70805	594.786	53.75	70.75	11.5
I6ECMQ.serrata	Q.serrata	ECM	Deciduous	2.56	18.41	2199.38	4.925	5.3	504.921	45.5833	56.4125	11.75	51.555	29.6775	18.7625	18.099	81.6868	0.214232	1.16387	294.168	4.45875	36.1941	2.22909	0.296617	26.643	2.96841	16.2259	127.436	7.70805	594.786	53.75	70.75	11.5
I7AMA.kalkora	A.kalkora	AM	Deciduous	3.7	12.66	2225.45	6.675	5.6	526.774	46.25	53	17.5	44.8643	37.0825	18.055	14.4705	41.0513	44.4783	1.09384	341.945	4.4125	43.6645	2.58477	0.241029	38.7633	3.14795	16.778	176.468	10.5003	619.733	48.7083	70.5	15.375
I7AMC.fraterna	C.fraterna	AM	Deciduous	3.7	12.66	2225.45	3.625	2.35	420.98	41.5	39.875	9	34.0367	37.3175	28.6475	30.6756	32.7379	36.5865	1.09384	341.945	4.4125	43.6645	2.58477	0.241029	38.7633	3.14795	16.778	176.468	10.5003	619.733	48.7083	70.5	15.375
I7AMD.hupeana	D.hupeana	AM	Deciduous	3.7	12.66	2225.45	6.2	4.725	495.557	39.5	51.375	12.75	53.5054	23.9125	22.585	15.2644	16.675	68.0606	1.09384	341.945	4.4125	43.6645	2.58477	0.241029	38.7633	3.14795	16.778	176.468	10.5003	619.733	48.7083	70.5	15.375
I7AME.muricata	E.muricata	AM	Evergreen	3.7	12.66	2225.45	4.825	4.55	540.226	45.9375	54.125	16.5	34.9514	41.1925	23.8575	15.2741	23.7037	61.0222	1.09384	341.945	4.4125	43.6645	2.58477	0.241029	38.7633	3.14795	16.778	176.468	10.5003	619.733	48.7083	70.5	15.375
I7BBulksoil	Bulksoil	Bulksoil	Bulksoil	3.7	12.66	2225.45	NA	NA	619.733	48.7083	70.5	15.375	49.0941	32.1	18.8025	NA	NA	NA	1.09384	341.945	4.4125	43.6645	2.58477	0.241029	38.7633	3.14795	16.778	176.468	10.5003	619.733	48.7083	70.5	15.375
I7ECML.chinense	L.chinense	ECM	Evergreen	3.7	12.66	2225.45	5.15	4.1	520.743	37.125	57	15.25	37.7285	38.875	23.3975	23.8873	28.5293	47.5834	1.09384	341.945	4.4125	43.6645	2.58477	0.241029	38.7633	3.14795	16.778	176.468	10.5003	619.733	48.7083	70.5	15.375
I7ECMP.massoniana	P.massoniana	ECM	Coniferous	3.7	12.66	2225.45	10.65	12.025	441.779	34	49.125	11.75	41.7874	32.4125	25.8	24.9017	32.8918	42.2065	1.09384	341.945	4.4125	43.6645	2.58477	0.241029	38.7633	3.14795	16.778	176.468	10.5003	619.733	48.7083	70.5	15.375
I7ECMQ.fabri	Q.fabri	ECM	Deciduous	3.7	12.66	2225.45	4.95	4.15	489.418	33.0625	50.0417	15.25	39.594	39.23	21.1775	29.6108	32.7686	37.6206	1.09384	341.945	4.4125	43.6645	2.58477	0.241029	38.7633	3.14795	16.778	176.468	10.5003	619.733	48.7083	70.5	15.375
I7ECMQ.serrata	Q.serrata	ECM	Deciduous	3.7	12.66	2225.45	6.125	5.3	586.542	42.8125	71.994	17.75	36.4795	40.4725	23.045	24.1566	35.4392	40.4042	1.09384	341.945	4.4125	43.6645	2.58477	0.241029	38.7633	3.14795	16.778	176.468	10.5003	619.733	48.7083	70.5	15.375
I8AMA.kalkora	A.kalkora	AM	Deciduous	9.79	29.54	1901.72	5.7	3.55	432.01	31.375	40.4375	15.25	53.4006	32.4475	14.155	31.8753	31.8806	36.2442	1.27209	288.717	4.435	36.5342	2.3407	0.294633	28.43	3.4524	15.4927	127.375	8.11736	640.224	48.625	82.5	14.75
I8AMC.fraterna	C.fraterna	AM	Deciduous	9.79	29.54	1901.72	5.3	3.825	545.68	36.75	59.2708	15.5	34.0465	43.295	22.66	32.5902	33.5456	33.8641	1.27209	288.717	4.435	36.5342	2.3407	0.294633	28.43	3.4524	15.4927	127.375	8.11736	640.224	48.625	82.5	14.75
I8AMD.hupeana	D.hupeana	AM	Deciduous	9.79	29.54	1901.72	5.125	3.6	533.607	29	63.55	18.1875	53.3263	26.9525	19.7225	35.0698	30.3401	34.5901	1.27209	288.717	4.435	36.5342	2.3407	0.294633	28.43	3.4524	15.4927	127.375	8.11736	640.224	48.625	82.5	14.75
I8AMD.kaki	D.kaki	AM	Deciduous	9.79	29.54	1901.72	5.5	4.975	526.808	37.9583	56.375	13.05	41.0529	38.2525	20.695	24.1516	24.5493	51.2992	1.27209	288.717	4.435	36.5342	2.3407	0.294633	28.43	3.4524	15.4927	127.375	8.11736	640.224	48.625	82.5	14.75
I8AME.muricata	E.muricata	AM	Evergreen	9.79	29.54	1901.72	4.25	2.65	469.551	40.125	52.6875	14.5833	38.4851	45.3975	16.115	31.4299	32.5506	36.0195	1.27209	288.717	4.435	36.5342	2.3407	0.294633	28.43	3.4524	15.4927	127.375	8.11736	640.224	48.625	82.5	14.75
I8BBulksoil	Bulksoil	Bulksoil	Bulksoil	9.79	29.54	1901.72	NA	NA	640.224	48.625	82.5	14.75	51.6695	30.5875	17.7425	NA	NA	NA	1.27209	288.717	4.435	36.5342	2.3407	0.294633	28.43	3.4524	15.4927	127.375	8.11736	640.224	48.625	82.5	14.75
I8ECML.chinense	L.chinense	ECM	Evergreen	9.79	29.54	1901.72	5	3.425	586.318	39	70.2857	19.5	36.4411	41.3	22.2575	28.8584	29.8287	41.3129	1.27209	288.717	4.435	36.5342	2.3407	0.294633	28.43	3.4524	15.4927	127.375	8.11736	640.224	48.625	82.5	14.75
I8ECMP.massoniana	P.massoniana	ECM	Coniferous	9.79	29.54	1901.72	8.625	11.2	446.402	36	49.2857	12.5	41.9107	38.8625	19.2275	27.77	29.9253	42.3047	1.27209	288.717	4.435	36.5342	2.3407	0.294633	28.43	3.4524	15.4927	127.375	8.11736	640.224	48.625	82.5	14.75
I8ECMQ.fabri	Q.fabri	ECM	Deciduous	9.79	29.54	1901.72	6.775	7.175	603.141	34.8333	63.125	21.25	62.3077	24.5	13.1925	32.3797	33.5984	34.0219	1.27209	288.717	4.435	36.5342	2.3407	0.294633	28.43	3.4524	15.4927	127.375	8.11736	640.224	48.625	82.5	14.75
I8ECMQ.serrata	Q.serrata	ECM	Deciduous	9.79	29.54	1901.72	5.525	5.5	563.959	27.25	58.8464	25.125	49.1997	31.895	18.9075	33.0636	33.4284	33.508	1.27209	288.717	4.435	36.5342	2.3407	0.294633	28.43	3.4524	15.4927	127.375	8.11736	640.224	48.625	82.5	14.75
I9AMA.kalkora	A.kalkora	AM	Deciduous	27.49	47.82	1158.87	7.5	5	375.06	29.5	53.0417	9	56.7047	18.49	24.805	2.99174	96.3529	0.655383	1.09071	266.431	4.3225	35.3171	2.13332	0.303258	24.5181	1.98355	16.256	117.926	7.08878	817.72	41.8125	105.312	18
I9AMD.hupeana	D.hupeana	AM	Deciduous	27.49	47.82	1158.87	6.75	4.8	563.357	28.25	56.625	16.25	34.9058	44.6775	20.4175	1.53096	94.6644	3.80463	1.09071	266.431	4.3225	35.3171	2.13332	0.303258	24.5181	1.98355	16.256	117.926	7.08878	817.72	41.8125	105.312	18
I9AMD.kaki	D.kaki	AM	Deciduous	27.49	47.82	1158.87	6.725	6.05	398.238	34.25	47.75	11	48.3671	26.095	25.54	1.94142	96.9283	1.13025	1.09071	266.431	4.3225	35.3171	2.13332	0.303258	24.5181	1.98355	16.256	117.926	7.08878	817.72	41.8125	105.312	18
I9AME.muricata	E.muricata	AM	Evergreen	27.49	47.82	1158.87	4.8	4.75	403.006	29	39.125	8	22.3299	51.2125	26.455	2.89086	82.3035	14.8057	1.09071	266.431	4.3225	35.3171	2.13332	0.303258	24.5181	1.98355	16.256	117.926	7.08878	817.72	41.8125	105.312	18
I9BBulksoil	Bulksoil	Bulksoil	Bulksoil	27.49	47.82	1158.87	NA	NA	817.72	41.8125	105.312	18	40.2404	39.285	20.475	NA	NA	NA	1.09071	266.431	4.3225	35.3171	2.13332	0.303258	24.5181	1.98355	16.256	117.926	7.08878	817.72	41.8125	105.312	18
I9ECMC.sclerophylla	C.sclerophylla	ECM	Evergreen	27.49	47.82	1158.87	7.4	7.75	355.999	24.25	36.5	9	65.8508	18.75	15.3975	5.48173	93.5481	0.97022	1.09071	266.431	4.3225	35.3171	2.13332	0.303258	24.5181	1.98355	16.256	117.926	7.08878	817.72	41.8125	105.312	18
I9ECML.chinense	L.chinense	ECM	Evergreen	27.49	47.82	1158.87	5.025	3.25	426.547	25.5	39.625	11.75	45.7093	35.2275	19.06	1.6125	95.2787	3.10877	1.09071	266.431	4.3225	35.3171	2.13332	0.303258	24.5181	1.98355	16.256	117.926	7.08878	817.72	41.8125	105.312	18
I9ECMP.massoniana	P.massoniana	ECM	Coniferous	27.49	47.82	1158.87	9.575	14.725	341.946	24.9375	39.2083	6.5	55.5201	26.48	18	0.910276	98.7291	0.360627	1.09071	266.431	4.3225	35.3171	2.13332	0.303258	24.5181	1.98355	16.256	117.926	7.08878	817.72	41.8125	105.312	18
I9ECMQ.fabri	Q.fabri	ECM	Deciduous	27.49	47.82	1158.87	6.075	7.125	562.808	25.05	62.9062	22.875	43.6547	30.8425	25.505	7.35289	91.6561	0.991024	1.09071	266.431	4.3225	35.3171	2.13332	0.303258	24.5181	1.98355	16.256	117.926	7.08878	817.72	41.8125	105.312	18
I9ECMQ.serrata	Q.serrata	ECM	Deciduous	27.49	47.82	1158.87	6.4	6.45	403.385	22	48.75	10.75	54.9531	26.6475	18.3975	3.23665	96.4376	0.325718	1.09071	266.431	4.3225	35.3171	2.13332	0.303258	24.5181	1.98355	16.256	117.926	7.08878	817.72	41.8125	105.312	18
I10AMC.fraterna	C.fraterna	AM	Deciduous	47.98	119.36	1066.1	4.725	4.55	560.007	33	52.5	14.5	45.8849	33.355	20.76	2.3973	96.0888	1.51395	1.27391	285.862	4.41375	39.9102	2.41051	0.275132	35.5794	4.07398	16.4144	143.143	8.69775	759.073	34.75	83.6083	18.75
I10AMD.hupeana	D.hupeana	AM	Deciduous	47.98	119.36	1066.1	5.55	4.125	641.229	32.0833	58.25	15.5	51.7003	35.4	12.9	1.31446	97.4438	1.24175	1.27391	285.862	4.41375	39.9102	2.41051	0.275132	35.5794	4.07398	16.4144	143.143	8.69775	759.073	34.75	83.6083	18.75
I10AMD.kaki	D.kaki	AM	Deciduous	47.98	119.36	1066.1	7.075	7.3	534.801	30.3333	60.8125	19.25	34.0128	45.595	20.3925	8.79984	89.4749	1.72524	1.27391	285.862	4.41375	39.9102	2.41051	0.275132	35.5794	4.07398	16.4144	143.143	8.69775	759.073	34.75	83.6083	18.75
I10AME.muricata	E.muricata	AM	Evergreen	47.98	119.36	1066.1	3.375	3.85	494.472	23.5	55.75	14.5	39.6412	36.8075	23.5525	2.17507	91.6589	6.16605	1.27391	285.862	4.41375	39.9102	2.41051	0.275132	35.5794	4.07398	16.4144	143.143	8.69775	759.073	34.75	83.6083	18.75
I10BBulksoil	Bulksoil	Bulksoil	Bulksoil	47.98	119.36	1066.1	NA	NA	759.073	34.75	83.6083	18.75	51.5397	34.89	13.57	NA	NA	NA	1.27391	285.862	4.41375	39.9102	2.41051	0.275132	35.5794	4.07398	16.4144	143.143	8.69775	759.073	34.75	83.6083	18.75
I10ECMC.sclerophylla	C.sclerophylla	ECM	Evergreen	47.98	119.36	1066.1	7.85	11.35	554.707	24.25	53.5	24	51.2818	35.3075	13.4125	50.8506	44.8062	4.34322	1.27391	285.862	4.41375	39.9102	2.41051	0.275132	35.5794	4.07398	16.4144	143.143	8.69775	759.073	34.75	83.6083	18.75
I10ECML.chinense	L.chinense	ECM	Evergreen	47.98	119.36	1066.1	5.3	3.75	664.175	30.75	61	21.5	29.1204	48.075	22.8025	33.4914	57.7025	8.80613	1.27391	285.862	4.41375	39.9102	2.41051	0.275132	35.5794	4.07398	16.4144	143.143	8.69775	759.073	34.75	83.6083	18.75
I10ECMP.massoniana	P.massoniana	ECM	Coniferous	47.98	119.36	1066.1	10.45	20.95	470.221	31.6667	48.875	13.75	51.6953	35.81	12.4975	3.25224	95.6618	1.08599	1.27391	285.862	4.41375	39.9102	2.41051	0.275132	35.5794	4.07398	16.4144	143.143	8.69775	759.073	34.75	83.6083	18.75
I10ECMQ.fabri	Q.fabri	ECM	Deciduous	47.98	119.36	1066.1	6.325	6.825	474.474	25.75	42.5	11	40.0612	39.6	20.34	22.1951	74.1523	3.6526	1.27391	285.862	4.41375	39.9102	2.41051	0.275132	35.5794	4.07398	16.4144	143.143	8.69775	759.073	34.75	83.6083	18.75
I10ECMQ.serrata	Q.serrata	ECM	Deciduous	47.98	119.36	1066.1	4.775	5.025	479.73	33	54.25	11.25	57.5857	29.825	12.5925	3.20745	96.4712	0.321314	1.27391	285.862	4.41375	39.9102	2.41051	0.275132	35.5794	4.07398	16.4144	143.143	8.69775	759.073	34.75	83.6083	18.75
